# Supplementary material for: Prevalence of Anaemia, Iron Deficiency, and Iron Deficiency Anaemia in Women of Reproductive Age and Children under 5 Years of Age in South Africa (1997–2021): A Systematic Review
Source: Int J Environ Res Public Health. 2021 Dec 4;18(23):12799. doi: 10.3390/ijerph182312799 (PMC8656986; doi:10.3390/ijerph182312799)
Supplement: Supplementary file 1 [file ijerph-18-12799-s001.zip]

Archive with 1 entries (1 files):
- ijerph-1463162-supplementary.pdf
